# Supplementary material for: Network analysis exposes core functions in major lifestyles of fungal and oomycete plant pathogens
Source: BMC Genomics. 2019 Dec 26;20:1020. doi: 10.1186/s12864-019-6409-3 (PMC6933724; doi:10.1186/s12864-019-6409-3)
Supplement: Supplementary file 2 — Additional file 2 : Table S1. Organisms used in this study. Table S2. Frequency of annotated core families and their proteins (see sections “Core components” and “Construction of the pan-proteome network”, Methods). Table S3. Significantly enriched annotations in core components of Biotroph (B), Hemibiotroph (H) and Necrotroph (N). * Annotations starting with: K, KEGG ortholog; IPR, InterPro domain; MER, MEROPS proteases. ** Functional categories: N, nucleic acid related; L, light responsive; A, amino acid metabolism; T, transporters; C, carbohydrate metabolism; P, protease and peptidases; SM, secondary metabolites (including toxins); O, oxidoreductases (with no other function); Tf, trafficking; E, energy; ST, signal transduction. *** Following procedure described in methods, and subsequent manual curation. Table S4. Selected organisms used in KAAS analysis for identififcation of KEGG orthologs. Table S5. Normalized counts of gene families (components) connecting a pair of lifestyles. Numbers in parenthesis are the normalized mean values obtained from random 10,000 simulations for each lifestyle. A single asterisk indicates nonsignificant values (P > 0.01, non-parametric rank test, see Methods) (XLS 3237 kb) [file 12864_2019_6409_MOESM2_ESM.xls]

## Sheet: Table S1
Table S1. Organisms used in this study.
Organism Name	Synonym (Organism Name)	NCBI Taxonomy ID	Life style	Total Proteins	Phylum	FTP/download location **
Aciculosporium take		1036760	Biotroph [1]	9062	Ascomycota	http://csbio-l.csr.uky.edu/atake201103/
Blumeria graminis f. sp. hordei		546991	Biotroph [1]	6470	Ascomycota	ftp://ftp.ensemblgenomes.org/pub/fungi/release-27/fasta/blumeria_graminis/pep/
Blumeria graminis f. sp. tritici		1268274	Biotroph [1]	4024	Ascomycota	ftp://ftp.ensemblgenomes.org/pub/fungi/release-27/fasta/blumeria_graminis_f_sp_tritici_96224/pep/
Erysiphe necator		52586	Biotroph [1]	6484	Ascomycota	ftp://ftp.ncbi.nlm.nih.gov/genomes/all/GCA_000798715.1_ASM79871v1
Melampsora larici-populina		203908	Biotroph [1]	16372	Basidiomycota	ftp://ftp.ncbi.nlm.nih.gov/genomes/all/GCA_000204055.1_v1.0
Sporisorium reilianum		999809	Biotroph [1]	6673	Basidiomycota	ftp://ftp.ncbi.nlm.nih.gov/genomes/all/GCA_000230245.1_ASM23024v1
Ustilaginoidea virens		1159556	Biotroph [1]	8426	Ascomycota	ftp://ftp.ncbi.nlm.nih.gov/genomes/all/GCA_000687475.1_Assembly_for_version_1_of_the_Villosiclava_virens_genome
Ustilago hordei		120017	Biotroph [1]	7111	Basidiomycota	ftp://ftp.ncbi.nlm.nih.gov/genomes/all/GCA_000286035.1_ASM28603v1
Puccinia triticina		630390	Biotroph [10]	11638	Basidiomycota	ftp://ftp.ncbi.nlm.nih.gov/genomes/all/GCA/000/151/525/GCA_000151525.1_ASM15152v1
Hyaloperonospora arabidopsidis		559515	Biotroph [13]	14321	Oomycetes	ftp://ftp.ensemblgenomes.org/pub/protists/release-27/fasta/hyaloperonospora_arabidopsidis/pep/
Microbotryum lychnidis-dioicae		683840	Biotroph [16]	7819	Basidiomycota	ftp://ftp.ncbi.nlm.nih.gov/genomes/all/GCA_000166175.1_M_violaceum_V1
Puccinia graminis		418459	Biotroph [3]	15979	Basidiomycota	ftp://ftp.ncbi.nlm.nih.gov/genomes/all/GCA_000149925.1_ASM14992v1
Ustilago maydis		5270	Biotroph [3]	6522	Basidiomycota	ftp://ftp.ncbi.nlm.nih.gov/genomes/all/GCA_000328475.1_ASM32847v1
Eremothecium gossypii		33169	Biotroph [4]	4776	Ascomycota	http://www.ncbi.nlm.nih.gov/assembly/GCF_000091025.4
Claviceps fusiformis		1036761	Biotroph [5]	9976	Ascomycota	http://csbio-l.csr.uky.edu/cfus201103/
Claviceps purpurea		5111	Biotroph [6]	8823	Ascomycota	ftp://ftp.ncbi.nlm.nih.gov/genomes/all/GCA_000347355.1_ASM34735v1
Puccinia striiformis		875184	Biotroph [8]	22815	Basidiomycota	http://maswheat.ucdavis.edu/PlosOnePST130/index.htm
Cronartium quercuum		60197	Biotroph [9]	13903	Basidiomycota	http://genome.jgi.doe.gov/pages/dynamicOrganismDownload.jsf?organism=Croqu1
Bipolaris sorokiniana	Cochliobolus sativus	665912	Hemibiotroph [1]	12214	Ascomycota	ftp://ftp.ncbi.nlm.nih.gov/genomes/all/GCA_000338995.1_Cocsa1
Colletotrichum graminicola		645133	Hemibiotroph [1]	12020	Ascomycota	ftp://ftp.ncbi.nlm.nih.gov/genomes/all/GCA_000149035.1_C_graminicola_M1_001_V1
Fusarium oxysporum		426428	Hemibiotroph [1]	27347	Ascomycota	ftp://ftp.ncbi.nlm.nih.gov/genomes/all/GCA_000259975.2_FO_MN25_V1
Moniliophthora perniciosa		554373	Hemibiotroph [1]	13560	Basidiomycota	ftp://ftp.ncbi.nlm.nih.gov/genomes/all/GCA_000183025.1_ASM18302v1
Moniliophthora roreri		1381753	Hemibiotroph [1]	17910	Basidiomycota	ftp://ftp.ncbi.nlm.nih.gov/genomes/all/GCA_000488995.1_M_roreri_MCA_2997_v1
Dothistroma septosporum		675120	Hemibiotroph [1]	12415	Ascomycota	ftp://ftp.ncbi.nlm.nih.gov/genomes/all/GCA_000340195.1_Dothistroma_septosporum_NZE10_v1.0
Pseudocercospora fijiensis		383855	Hemibiotroph [1]	13066	Ascomycota	ftp://ftp.ncbi.nlm.nih.gov/genomes/all/GCA_000340215.1_Mycfi2
Setosphaeria turcica		671987	Hemibiotroph [1]	11698	Ascomycota	ftp://ftp.ncbi.nlm.nih.gov/genomes/all/GCA_000359705.1_Setospaeria_trucica_Et28A_v1.0
Sphaerulina musiva		692275	Hemibiotroph [1]	10156	Ascomycota	ftp://ftp.ncbi.nlm.nih.gov/genomes/all/GCA_000320565.2_Septoria_musiva_SO2202_v1.0
Verticillium dahliae		498257	Hemibiotroph [1]	10535	Ascomycota	ftp://ftp.ncbi.nlm.nih.gov/genomes/all/GCA_000150675.2_ASM15067v2
Zymoseptoria tritici		336722	Hemibiotroph [1]	10963	Ascomycota	ftp://ftp.ncbi.nlm.nih.gov/genomes/all/GCA_000219625.1_MYCGR_v2.0
Leptosphaeria maculans		985895	Hemibiotroph [14]	12609	Ascomycota	ftp://ftp.ncbi.nlm.nih.gov/genomes/all/GCA_000230375.1_ASM23037v1
Marssonina brunnea		1072389	Hemibiotroph [15]	10027	Ascomycota	ftp://ftp.ncbi.nlm.nih.gov/genomes/all/GCA_000298775.1_ASM29877v1
Phytophthora parasitica		761204	Hemibiotroph [17]	27942	Oomycetes	ftp://ftp.ensemblgenomes.org/pub/protists/release-27/fasta/phytophthora_parasitica/pep/
Phytophthora infestans		403677	Hemibiotroph [17]	17797	Oomycetes	ftp://ftp.ncbi.nlm.nih.gov/genomes/all/GCA_000142945.1_ASM14294v1
Phytophthora sojae		67593	Hemibiotroph [17]	26489	Oomycetes	ftp://ftp.ncbi.nlm.nih.gov/genomes/all/GCA_000149755.2_P.sojae_V3.0
Colletotrichum higginsianum		80884	Hemibiotroph [3]	16141	Ascomycota	http://genome.jgi.doe.gov/pages/dynamicOrganismDownload.jsf?organism=Colhi1
Magnaporthe oryzae		242507	Hemibiotroph [3]	12836	Ascomycota	ftp://ftp.ncbi.nlm.nih.gov/genomes/all/GCA_000002495.2_MG8
Colletotrichum gloeosporioides		1237896	Hemibiotroph [7]	16538	Ascomycota	ftp://ftp.ncbi.nlm.nih.gov/genomes/all/GCA_000446055.1_Colletotrichum_gloeosporioides1
Colletotrichum orbiculare		1213857	Hemibiotroph [8]	13346	Ascomycota	ftp://ftp.ncbi.nlm.nih.gov/genomes/all/GCA_000350065.1_Corbiculare240422v01
Bipolaris maydis	Cochliobolus heterostrophus	701091	Necrotroph [1]	13316	Ascomycota	ftp://ftp.ncbi.nlm.nih.gov/genomes/all/GCA_000338975.1_CocheC5_3
Bipolaris oryzae	Cochliobolus miyabeanus	930090	Necrotroph [1]	12002	Ascomycota	ftp://ftp.ncbi.nlm.nih.gov/genomes/all/GCA_000523455.1_Cochliobolus_miyabeanus_v1.0
Bipolaris victoriae	Cochliobolus victoriae	930091	Necrotroph [1]	12882	Ascomycota	ftp://ftp.ncbi.nlm.nih.gov/genomes/all/GCA_000527765.1_Cochliobolus_victoriae_v1.0
Bipolaris zeicola	Cochliobolus carbonum	930089	Necrotroph [1]	12853	Ascomycota	ftp://ftp.ncbi.nlm.nih.gov/genomes/all/GCA_000523435.1_Cochliobolus_carbonum_v1.0
Heterobasidion irregulare		747525	Necrotroph [1]	13275	Basidiomycota	ftp://ftp.ncbi.nlm.nih.gov/genomes/all/GCA_000320585.2_Heterobasidion_irregulare_v2.0
Macrophomina phaseolina		1126212	Necrotroph [1]	13806	Ascomycota	http://fungi.ensembl.org/Macrophomina_phaseolina_ms6/Info/Index
Magnaporthiopsis poae	Magnaporthe poae	644358	Necrotroph [1]	12329	Ascomycota	ftp://ftp.ncbi.nlm.nih.gov/genomes/all/GCA_000193285.1_Mag_poae_ATCC_64411_V1
Parastagonospora nodorum		321614	Necrotroph [1]	16002	Ascomycota	ftp://ftp.ncbi.nlm.nih.gov/genomes/all/GCF_000146915.1_ASM14691v2
Penicillium digitatum		1170230	Necrotroph [1]	8961	Ascomycota	ftp://ftp.ncbi.nlm.nih.gov/genomes/all/GCA_000315645.2_PdigPd1_v1
Penicillium expansum		27334	Necrotroph [1]	11023	Ascomycota	ftp://ftp.ncbi.nlm.nih.gov/genomes/all/GCA_000769735.1_ASM76973v1
Pyrenophora tritici-repentis		426418	Necrotroph [1]	12169	Ascomycota	ftp://ftp.ncbi.nlm.nih.gov/genomes/all/GCA_000149985.1_ASM14998v1
Rhizoctonia solani		1086054	Necrotroph [1]	12726	Basidiomycota	ftp://ftp.ncbi.nlm.nih.gov/genomes/all/GCA_000524645.1_Rhizoctonia_solani_AG-3
Fomitiporia mediterranea		694068	Necrotroph [10]	11338	Basidiomycota	ftp://ftp.ncbi.nlm.nih.gov/genomes/all/GCA_000271605.1_Fomme1
Pyrenophora teres		861557	Necrotroph [10]	11799	Ascomycota	ftp://ftp.ncbi.nlm.nih.gov/genomes/all/GCA_000166005.1_PyrTer_1.0
Gaeumannomyces tritici		644352	Necrotroph [12]	14650	Ascomycota	ftp://ftp.ncbi.nlm.nih.gov/genomes/all/GCA_000145635.1_Gae_graminis_V2
Pythium ultimum		431595	Necrotroph [18]	15322	Oomycetes	ftp://ftp.ensemblgenomes.org/pub/protists/release-27/fasta/pythium_ultimum/pep/
Rhizopus microsporus		58291	Necrotroph [19]	20087	Mucoromycotina	ftp://ftp.ncbi.nlm.nih.gov/genomes/all/GCA_000825725.1_Rmicro_CBS_344.29_Allpaths-LG
Alternaria brassicicola		29001	Necrotroph [3]	10688	Ascomycota	http://genome.jgi.doe.gov/Altbr1/Altbr1.download.ftp.html
Botrytis cinerea		332648	Necrotroph [3]	16389	Ascomycota	ftp://ftp.ncbi.nlm.nih.gov/genomes/all/GCF_000143535.1_BotFuc_Aug2005
Sclerotinia sclerotiorum		665079	Necrotroph [3]	14446	Ascomycota	ftp://ftp.ncbi.nlm.nih.gov/genomes/all/GCF_000146945.1_ASM14694v1
Rhizopus delemar		246409	Necrotroph [4, 20]	17459	Mucoromycotina	ftp://ftp.ncbi.nlm.nih.gov/genomes/all/GCA_000401635.1_Muco_sp_1006Ph_V1
Aspergillus flavus		1392242	Necrotroph [4]	8431	Ascomycota	ftp://ftp.ensemblgenomes.org/pub/fungi/release-27/fasta/aspergillus_flavus_af70/pep/
Aspergillus fumigatus		330879	Saprotroph [1]	9630	Ascomycota	ftp://ftp.ncbi.nlm.nih.gov/genomes/all/GCA_000002655.1_ASM265v1
Aspergillus nidulans		227321	Saprotroph [1]	10534	Ascomycota	ftp://ftp.ncbi.nlm.nih.gov/genomes/all/GCA_000011425.1_ASM1142v1
Botryobasidium botryosum		930990	Saprotroph [1]	16502	Basidiomycota	ftp://ftp.ncbi.nlm.nih.gov/genomes/all/GCA_000697705.1_Botbo1
Coprinopsis cinerea		240176	Saprotroph [1]	13356	Basidiomycota	ftp://ftp.ncbi.nlm.nih.gov/genomes/all/GCA_000182895.1_CC3
Hysterium pulicare		100027	Saprotroph [1]	12352	Ascomycota	http://genome.jgi.doe.gov/pages/dynamicOrganismDownload.jsf?organism=Hyspu1_1
Thermothelomyces thermophile	Myceliophthora thermophila	573729	Saprotroph [1]	9099	Ascomycota	ftp://ftp.ncbi.nlm.nih.gov/genomes/all/GCF_000226095.1_ASM22609v1
Naumovozyma castellii		1064592	Saprotroph [1]	5592	Ascomycota	ftp://ftp.ncbi.nlm.nih.gov/genomes/all/GCF_000237345.1_ASM23734v1
Neurospora crassa		5141	Saprotroph [1]	9841	Ascomycota	ftp://ftp.ncbi.nlm.nih.gov/genomes/all/GCF_000182925.1_ASM18292v1
Phanerochaete chrysosporium		5306	Saprotroph [1]	13602	Basidiomycota	http://genome.jgi.doe.gov/pages/dynamicOrganismDownload.jsf?organism=Phchr2
Pleurotus ostreatus		1137138	Saprotroph [1]	12296	Basidiomycota	ftp://ftp.ensemblgenomes.org/pub/fungi/release-27/fasta/pleurotus_ostreatus_pc15/pep/
Podospora anserina		515849	Saprotroph [1]	10548	Ascomycota	ftp://ftp.ncbi.nlm.nih.gov/genomes/all/GCA_000226545.1_ASM22654v1
Postia placenta		561896	Saprotroph [1]	9083	Basidiomycota	ftp://ftp.ncbi.nlm.nih.gov/genomes/all/GCA_000006255.1_Postia_placenta_V1.0
Saitoella complicata		698492	Saprotroph [1]	7119	Ascomycota	ftp://ftp.ncbi.nlm.nih.gov/genomes/all/GCA_000227095.3_Scomplicata_3.0
Talaromyces stipitatus		441959	Saprotroph [1]	13252	Ascomycota	ftp://ftp.ncbi.nlm.nih.gov/genomes/all/GCA_000003125.1_JCVI-TSTA1-3.0
Trametes versicolor		717944	Saprotroph [1]	14302	Basidiomycota	ftp://ftp.ncbi.nlm.nih.gov/genomes/all/GCF_000271585.1_Trametes_versicolor_v1.0
Trichoderma reesei		431241	Saprotroph [1]	9115	Ascomycota	ftp://ftp.ncbi.nlm.nih.gov/genomes/all/GCA_000167675.2_v2.0
Agaricus bisporus		936046	Saprotroph [2]	10438	Basidiomycota	ftp://ftp.ncbi.nlm.nih.gov/genomes/all/GCA_000300575.1_Agabi_varbisH97_2
Fusarium fujikuroi		5127	Undecided * [1, 11]	14799	Ascomycota	ftp://ftp.ncbi.nlm.nih.gov/genomes/all/GCA_001023035.1_ASM102303v1
Fusarium pseudograminearum		1028729	Undecided [1, 2]	12447	Ascomycota	ftp://ftp.ncbi.nlm.nih.gov/genomes/all/GCA_000303195.1_FP7
Nectria haematococca		660122	Undecided [3, 14]	15708	Ascomycota	ftp://ftp.ncbi.nlm.nih.gov/genomes/all/GCA_000151355.1_v2.0
Fusarium graminearum		5518	Undecided [3, 4]	13355	Ascomycota	ftp://ftp.ncbi.nlm.nih.gov/genomes/all/GCA_000599445.1_CS3005v1
Fusarium verticillioides		334819	Undecided [3, 4]	20258	Ascomycota	ftp://ftp.ncbi.nlm.nih.gov/genomes/all/GCA_000149555.1_ASM14955v1
* Undecided - indicates ambiguously characterised organism in the literature, having necrotrophic or hemibiotrophic lifestyle (for most cases, see related citations).
** Most of the data was collected (at February 2016) from the National Center for Biotechnology Information, and in the Ensembl genomes databases .
References.
1. Testa AC, Oliver RP, Hane JK. OcculterCut: A comprehensive survey of AT-rich regions in fungal genomes. Genome Biol Evol. 2016;8(6):2044-2064.
2. Sperschneider J, Gardiner DM, Dodds PN, Tini F, Covarelli L, Singh KB, Manners JM, Taylor JM. EffectorP: Predicting fungal effector proteins from secretomes using machine learning. New Phytol. 2016;210(2):743-761.
3. Bhadauria V, Banniza S, Wei Y, Peng YL. Reverse genetics for functional genomics of phytopathogenic fungi and oomycetes. Comp Funct Genomics. 2009:380719.
4. Sprockett DD, Piontkivska H, Blackwood CB. Evolutionary analysis of glycosyl hydrolase family 28 (GH28) suggests lineage-specific expansions in necrotrophic fungal pathogens. Gene. 2011;479(1-2):29-36.
5. Torres M, Singh A, Vorsa N, White J: An analysis of ergot alkaloids in the Clavicipitaceae (Hypocreales, Ascomycota) and ecological implications, vol. 46; 2008.
6. Scheffer J, Chen C, Heidrich P, Dickman MB, Tudzynski P. A CDC42 homologue in Claviceps purpurea is involved in vegetative differentiation and is essential for pathogenicity. Eukaryot Cell. 2005;4(7):1228-1238.
7. Hiruma K, Nishiuchi T, Kato T, Bednarek P, Okuno T, Schulze-Lefert P, Takano Y. Arabidopsis enhanced disease resistance 1 is required for pathogen-induced expression of plant defensins in nonhost resistance, and acts through interference of MYC2-mediated repressor function. Plant J. 2011;67(6):980-992.
8. Dean R, Van Kan JA, Pretorius ZA, Hammond-Kosack KE, Di Pietro A, Spanu PD, Rudd JJ, Dickman M, Kahmann R, Ellis J et al. The top 10 fungal pathogens in molecular plant pathology. Mol Plant Pathol. 2012;13(4):414-430.
9. Health EPanel oP, Bragard C, Di Serio F, Gonthier P, Jacques M-A, Jaques Miret JA, Justesen AF, MacLeod A, Magnusson CS, Milonas P et al. Pest categorisation of Cronartium spp. (non-EU). EFSA Journal; European Food Safety Authority Journal. 2018;16(12):e05511.
10. Zhao Z, Liu H, Wang C, Xu JR. Correction: Comparative analysis of fungal genomes reveals different plant cell wall degrading capacity in fungi. BMC Genomics. 2014;15:6.
11. Zainudin NA, Condon B, De Bruyne L, Van Poucke C, Bi Q, Li W, Hofte M, Turgeon BG. Virulence, host-selective toxin production, and development of three Cochliobolus phytopathogens lacking the Sfp-Type 4'-phosphopantetheinyl transferase Ppt1. Mol Plant-Microbe Interact. 2015;28(10):1130-1141.
12. McMillan VE, Canning G, Moughan J, White RP, Gutteridge RJ, Hammond-Kosack KE. Exploring the resilience of wheat crops grown in short rotations through minimising the build-up of an important soil-borne fungal pathogen. Sci Rep. 2018;8(1):9550.
13. Baxter L, Tripathy S, Ishaque N, Boot N, Cabral A, Kemen E, Thines M, Ah-Fong A, Anderson R, Badejoko W et al. Signatures of adaptation to obligate biotrophy in the Hyaloperonospora arabidopsidis genome. Science. 2010;330(6010):1549-1551.
14. Ohm RA, Feau N, Henrissat B, Schoch CL, Horwitz BA, Barry KW, Condon BJ, Copeland AC, Dhillon B, Glaser F et al. Diverse lifestyles and strategies of plant pathogenesis encoded in the genomes of eighteen Dothideomycetes fungi. PLoS Pathog. 2012;8(12):e1003037.
15. Cheng Q, Wang H, Xu B, Zhu S, Hu L, Huang M. Discovery of a novel small secreted protein family with conserved N-terminal IGY motif in Dikarya fungi. BMC Genomics. 2014;15:1151.
16. Perlin MH, Amselem J, Fontanillas E, Toh SS, Chen Z, Goldberg J, Duplessis S, Henrissat B, Young S, Zeng Q et al. Sex and parasites: Genomic and transcriptomic analysis of Microbotryum lychnidis-dioicae, the biotrophic and plant-castrating anther smut fungus. BMC Genomics. 2015;16:461.
17. Attard A, Gourgues M, Callemeyn-Torre N, Keller H. The immediate activation of defense responses in Arabidopsis roots is not sufficient to prevent Phytophthora parasitica infection. New Phytol. 2010;187(2):449-460.
18. Levesque CA, Brouwer H, Cano L, Hamilton JP, Holt C, Huitema E, Raffaele S, Robideau GP, Thines M, Win J et al. Genome sequence of the necrotrophic plant pathogen Pythium ultimum reveals original pathogenicity mechanisms and effector repertoire. Genome Biol. 2010;11(7):R73.
19. Lackner G, Hertweck C. Impact of endofungal bacteria on infection biology, food safety, and drug development. PLoS Pathog. 2011;7(6):e1002096.
20. Abe A, Oda Y, Asano K, Sone T. Rhizopus delemar is the proper name for Rhizopus oryzae fumaric-malic acid producers. Mycologia. 2007;99(5):714-722.

## Sheet: Table S2
Table S2. Frequency of annotated core families and their proteins (see sections "Core components" and "Construction of the pan-proteome network", Methods).
	Total components *	With annotation (either KO/IPR/MER)		Only KO		Only IPR		Only MEROPS		SSPs with annotations		SSPs without annotation		Without annotation (not even SSPs)
Core		Comp*	Proteins** (% of Total)	Comp	Proteins (% of Total)	Comp	Proteins (% of Total)	Comp	Proteins	Comp	Proteins (% of Total)	Comp	Proteins (% of Total)	Comp	Proteins
Biotroph	1810	1806	213750 (91%)	14	788 (80%)	242	20472 (89%)	0	0	46	390 (2%)	1	25 (15%)	3	211
Hemibiotroph	3642	3519	326733 (89%)	29	1238 (71%)	998	64450 (83%)	0	0	115	1432 (4%)	7	194 (33%)	116	6361
Necrotroph	2855	2814	296309 (89%)	20	1050 (79%)	646	49742 (84%)	0	0	96	1387 (4% )	6	135 (26%)	35	2370
* Network components.
** Number of annotated proteins in components of a specific lifestyle (percent of total number of proteins in these components).

## Sheet: Table S3
Table S3. Significantly enriched annotations in core components of Biotroph (B), Hemibiotroph (H) and Necrotroph (N). * Annotations starting with: K, KEGG ortholog; IPR, InterPro domain; MER, MEROPS proteases. ** Functional categories: N, nucleic acid related; L, light responsive; A, amino acid metabolism; T, transporters; C, carbohydrate metabolism; P, protease and peptidases; SM, secondary meta…
	Lifestyle core	ID *	Description of the ID	Category **	Sub category	Sub category comments	Sub cellular localisation	SSP***	Overlap ID	Overlap remarks
Enriched in core of one pathogenic lifestyle (B, H, or N)	B	IPR013189	Glycosyl hydrolase family 32, C-terminal	C	Glycoside hydrolase			No	IPR013148	Different domains of the same enzyme
	B	IPR013148	Glycosyl hydrolase family 32, N-terminal	C	Glycoside hydrolase			No
	B	IPR029055	Nucleophile aminohydrolases, N-terminal	C, P	C, Carbohydrate degradation; P, Threonine peptidase			No
	B	IPR001353	Proteasome, subunit alpha/beta	P	Threonine peptidase	Peptidase family T1 (proteasome related)		No
	B	MER0000413	Kex carboxypeptidase (Saccharomyces cerevisiae)	P	Serine peptidase	Serine peptidase family S10		No
	B	K11253	H3; histone H3	N	DNA structural			No	IPR000164
	B	IPR001650	Helicase, C-terminal	N	Nucleic acid metabolism	RNA metabolism		No
	B	IPR011545	DEAD/DEAH box helicase domain	N	Nucleic acid metabolism	RNA metabolism		No
	B	IPR000164	Histone H3/CENP-A	N	DNA structural			No
	B	IPR009072	Histone-fold	N	DNA structural			No
	B	IPR000504	RNA recognition motif domain	N	Nucleic acid metabolism	RNA metabolism		No
	B	IPR004859	Putative 5-3 exonuclease	N	Nucleic acid degradation	Degradation (DNA)		No
	B	IPR012340	Nucleic acid-binding, OB-fold	N	Nucleic acid metabolism	DNA and RNA metabolism		No
	B	IPR012677	Nucleotide-binding alpha-beta plait domain	N	General			No
	B	IPR003750	Putative RNA methyltransferase	N	RNA methylation			No
	B	IPR014729	Rossmann-like alpha/beta/alpha sandwich fold	Translation, L, N	N, General	L, Related to cryptochrome/photolyase class 1 activity		No
	B	IPR002314	Aminoacyl-tRNA synthetase, class II (G/ P/ S/T)	Translation				No
	B	IPR014721	Ribosomal protein S5 domain 2-type fold, subgroup	Translation				No
	B	K05954	FNTB; protein farnesyltransferase subunit beta$$[EC:2.5.1.58]	SM	Antibiotics biosynthesis			No
	B	IPR006218	DAHP synthetase I/KDSA	SM, A	SM, Secondary metabolites biosynthesis, Antibiotics biosynthesis	A, Aromatic amino acid biosynthesis from chorismate		No
	B	IPR006219	DHAP synthase, class 1	SM, A	SM, Secondary metabolites biosynthesis, Antibiotics biosynthesis	A, Aromatic amino acid biosynthesis		No
	B	IPR004861	Protein-tyrosine phosphatase, SIW14-like	ST		Putative yeast orthologs, including OCA 1/2/4/6 types, are associated with the caffeine-sensitivity stress pathway in S. cerevisiae		Yes
	B	K18045	SIW14, OCA3; tyrosine-protein phosphatase SIW14$$[EC:3.1.3.48]	ST		Spcific OCA3 ortholog		Yes
	B	IPR002642	Lysophospholipase, catalytic domain	ST				No
	B	K13333	PLB; lysophospholipase$$[EC:3.1.1.5]	ST				No
	B	IPR005225	Small GTP-binding protein domain	ST				No
	B	IPR001806	Small GTPase superfamily	Tf, ST				No
	B	IPR003033	SCP2 sterol-binding domain	Tf		Sterol (lipids)		No
	B	IPR005024	Snf7 family	Tf				No
	B	IPR008250	P-type ATPase, A domain	T	Ion, Sugar, Amino acid		Plasma membranes, organelles	No
	B	IPR018108	Mitochondrial substrate/solute carrier	T	General	Mitchondrial solute carrier	Mitochondria, organelles	No
	B	IPR023395	Mitochondrial carrier domain	T	General	Mitchondrial solute carrier	Mitochondria	No
	B	IPR004813	Oligopeptide transporter, OPT superfamily	T	Oligopeptide			No
	B	IPR004686	Tricarboxylate/iron carrier	T	General	Mitchondrial solute carrier	Mitochondria	No
	B	K01535	PMA1, PMA2; H+-transporting ATPase$$[EC:3.6.3.6]	T, E	T, Cation, Sugar, Amino acid			No	IPR006534
	B	IPR006534	P-type ATPase, subfamily IIIA	T, E	T, Cation, Sugar, Amino acid		Plasma membrane	No
	B	K09142	K09142; uncharacterized protein	U				No
Enriched in core of one pathogenic lifestyle (B, H, or N)	H	K08095	E3.1.1.74; cutinase$$[EC:3.1.1.74]	C	Cutinase			Yes	IPR011150
	H	IPR002594	Glycoside hydrolase family 12	C	Glycoside hydrolase			No
	H	IPR013319	Glycoside hydrolase family 11/12	C	Glycoside hydrolase			Yes
	H	IPR011683	Glycosyl hydrolase family 53	C	Glycoside hydrolase			No
	H	IPR001360	Glycoside hydrolase family 1	C	Glycoside hydrolase			No
	H	IPR004886	Glucanosyltransferase	C	Cell wall remodeling	Fungal cell wall remodeling		No
	H	IPR019800	Glycoside hydrolase, family 3, active site	C	Glycoside hydrolase			No
	H	K01224	E3.2.1.89; arabinogalactan endo-1,4-beta-galactosidase$$[EC:3.2.1.89]	C	Cell wall degrading	Plant cell wall degrading		No
	H	K18576	XEG; xyloglucan-specific endo-beta-1,4-glucanase$$[EC:3.2.1.151]	C	Glucanase			No
	H	IPR011118	Tannase/feruloyl esterase	C	Pectin degradation			No
	H	IPR011150	Cutinase, monofunctional	C	Cutinase			Yes
	H	IPR020624	Schiff base-forming aldolase, conserved site	C	Carbohydrate degradation			No
	H	K01180	E3.2.1.6; endo-1,3(4)-beta-glucanase$$[EC:3.2.1.6]	C	Glucanase			No
	H	IPR032477	Beta-1,3-glucanase, N-terminal	C	Glucanase			No
	H	IPR016286	Alpha-L-fucosidase, metazoa-type	C	Cell wall degrading	Fungal and plant cell wall degrading		No
	H	K20628	ExlX; expansin	C	Expansin			Yes
	H	K01728	pel; pectate lyase$$[EC:4.2.2.2]	C	Pectin degradation			Yes
	H	IPR000262	FMN-dependent dehydrogenase	C	Carbohydrate metabolism	Lactate and glycolate oxidoreductases		No
	H	K00101	lldD; L-lactate dehydrogenase (cytochrome)$$[EC:1.1.2.3]	C, E	C, Carbohydrate degradation	E, as the pyrvate product can proceed to citric acid cycle		No
	H	IPR018357	Hexapeptide transferase, conserved site	C, A	C, Lactose metabolism	A, Lysine biosynthesis		No
	H	K01188	E3.2.1.21; beta-glucosidase$$[EC:3.2.1.21]	SM, C	SM, Secondary metabolites biosynthesis; C, Glycoside hydrolase			No
	H	K00002	AKR1A1, adh; alcohol dehydrogenase (NADP+)$$[EC:1.1.1.2]	SM, C	SM, Secondary metabolite biosynthesis, Antibiotic biosynthesis; C, Carbohydrate metabolism			No
	H	K13953	adhP; alcohol dehydrogenase, propanol-preferring$$[EC:1.1.1.1]	SM, A, C, Vitamin	SM, Secondary metabolite biosynthesis, Antibiotic biosynthesis; C, Carbohydrate metabolism	A, Tyr metabolism; Vitamin, Retinol metabolism		No
	H	K00306	PIPOX; sarcosine oxidase / L-pipecolate oxidase$$[EC:1.5.3.1; 1.5.3.7]	A		Gly, Ser, Thr and Lys metabolism		No
	H	K16066	YdfG; 3-hydroxy acid dehydrogenase / malonic semialdehyde reductase$$[EC:1.1.1.381; 1.1.1.-]	A		Gly, Ser and Thr metabolism		No
	H	K00108	BetA, CHDH; choline dehydrogenase$$[EC:1.1.99.1]	A		Gly, Ser and Thr metabolism		No
	H	K03782	KatG; catalase-peroxidase$$[EC:1.11.1.21]	SM, A	SM, Secondary metabolites biosynthesis	A, Phe and Tyr metabolism		No	IPR000763
	H	K00505	TYR; tyrosinase$$[EC:1.14.18.1]	SM, A	SM, Secondary metabolites biosynthesis	A, Tyr metabolism		Yes
	H	K00545	COMT; catechol O-methyltransferase$$[EC:2.1.1.6]	SM, A	SM, Secondary metabolite degradation, Antibiotic degradation	A, Tyr metabolism		No
	H	IPR000763	Catalase-peroxidase haem	SM, A	SM, Secondary metabolite biosynthesis	A, Phe and Tyr metabolism		No
	H	K00274	MAO, aofH; monoamine oxidase$$[EC:1.4.3.4]	SM, A	SM, Secondary metabolite metabolism, Antibiotic metabolism	A, Gly, Arg, Ser, His and Phe metabolism		No
	H	K01735	AroB; 3-dehydroquinate synthase$$[EC:4.2.3.4]	SM, A	SM, Secondary metabolite biosynthesis, Antibiotic biosynthesis	A, Phe and Tyr metabolism		No
	H	K01426	E3.5.1.4, amiE; amidase$$[EC:3.5.1.4]	SM, A	SM, Xenobiotic degradation, Xenobiotic metabolism	A, Arg, Pro, Phe and Tyr metabolism		No	IPR023631
	H	IPR023631	Amidase signature domain	SM, A, Translation	SM, Xenobiotic degradation, Xenobiotic metabolism	A, Arg, Pro, Phe and Tyr metabolism; Translation, glutamyl-tRNA(Gln) amidotransferase, A subunit - alternative to a direct Gln-tRNA synthetase (Gln-tRNA ligase) in mitochondria, chloroplasts, Gram-positive bacteria, cyanobacteria, and Archaea		No
	H	IPR006076	FAD dependent oxidoreductase	SM, A	SM, Secondary metabolites biosynthesis	A, Amino acids matabolism, also related to glycerophospholipid metabolism	Peroxisomes	No
	H	IPR008729	Phenolic acid decarboxylase, bacterial	SM	Aromatic			No
	H	IPR002403	Cytochrome P450, E-class, group IV	SM	Antibiotics biosynthesis			No
	H	IPR004183	Extradiol ring-cleavage dioxygenase, class III enzyme, subunit B	SM	Xenobiotic degradation			No
	H	IPR015800	Copper amine oxidase, N2-terminal	SM	Xenobiotic degradation			No
	H	IPR020946	Flavin monooxygenase-like	SM	Xenobiotic degradation			No
	H	K01607	PcaC; 4-carboxymuconolactone decarboxylase$$[EC:4.1.1.44]	SM	Xenobiotic degradation, Xenobiotic metabolism			No
	H	IPR029063	S-adenosyl-L-methionine-dependent methyltransferase	SM	Secondary metabolites biosynthesis	Also methylate proteins, small molecules, lipids, and nucleic acids		No
	H	IPR002328	Alcohol dehydrogenase, zinc-type, conserved site	SM	SM, Secondary metabolite biosynthesis, Antibiotic biosynthesis			No
	H	IPR013154	Alcohol dehydrogenase, N-terminal	SM	SM, Secondary metabolite biosynthesis, Antibiotic biosynthesis			No
	H	IPR006140	D-isomer specific 2-hydroxyacid dehydrogenase, NAD-binding domain	O				No	IPR006139	Overlap with the catalytic domain
	H	IPR029752	D-isomer specific 2-hydroxyacid dehydrogenase, NAD-binding domain conserved site 1	O				No	IPR006139	Overlap with the catalytic domain
	H	IPR006139	D-isomer specific 2-hydroxyacid dehydrogenase, catalytic domain	O	Nicotinamide associated (NAD/NADP)			No
	H	IPR001155	NADH:flavin oxidoreductase/NADH oxidase, N-terminal	O	Flavin associated (FAD/FMN), Nicotinamide associated (NAD/NADP)			No
	H	IPR019819	Carboxylesterase type B, conserved site	P	Serine peptidase	Serine peptidase family 9		No	IPR019826	Overlap with active site
	H	IPR019826	Carboxylesterase type B, active site	P	Serine peptidase	Serine peptidase family 9		No
	H	K13726	MEPB; metallopeptidase MepB$$[EC:3.4.24.-]	P	Metallopeptidase	Metallopeptidases (Thimet oligopeptidase metallopeptidases family M3)		No
	H	MER0033231	Carboxylesterase-related protein (Homo sapiens)	P	Serine peptidase	Serine peptidase family 9		No
	H	MER0003908	Carboxypeptidase MeCPA (Metarhizium anisopliae)	P	Metallopeptidase	Metallopeptidases (Carboxypeptidase) family M14		No
	H	K13289	CTSA, CPY; cathepsin A (carboxypeptidase C)$$[EC:3.4.16.5]	P, Tf	P, Serine peptidase	Serine peptidase family S10		Yes
	H	IPR019821	Kinesin motor domain, conserved site	Tf				No	IPR001752
	H	IPR001752	Kinesin motor domain	Tf				No
	H	K10405	KIFC1; kinesin family member C1	Tf				No
	H	K12196	VPS4; vacuolar protein-sorting-associated protein 4	Tf				No
	H	K17095	ANXA7_11; annexin A7/11	Tf		Anenexin A7/11 types.	Endo and exo celllular	No
	H	IPR018502	Annexin repeat	Tf, ST, N	N, Nucleic acid metabolism	More general than IPR001464		No
	H	IPR001464	Annexin	Tf, ST, N	N, Nucleic acid metabolism	This famiy has been linked with inhibition of phospholipase activity, exocytosis and endoctyosis, signal transduction, organisation of the extracellular matrix, resistance to reactive oxygen species and DNA replication		No
	H	K11226	STE7; mitogen-activated protein kinase kinase$$[EC:2.7.12.2]	ST				No
	H	K11585	CBX1, HP1B, SWI6; chromobox protein 1	N	DNA structural			No
	H	K13210	FUBP; far upstream element-binding protein	N	Nucleic acid metabolism	DNA binding transactivator		No
	H	IPR018229	Rhodopsin, retinal binding site	L, T	T, Ion	L, light driven ion transport		No
	H	K03441	GLP-F; aquaglyceroporin related protein, other eukaryote	T	Water			No
	H	IPR003439	ABC transporter-like	T	Toxin			No
	H	IPR005828	Major facilitator, sugar transporter-like	T	Sugar			No
	H	IPR003663	Sugar/inositol transporter	T	General	Various carbohydrates, organic alcohols, and acid		No
	H	IPR006068	Cation-transporting P-type ATPase, C-terminal	T	Phospholipid, Cation	H+, Na+, K+, Mg2+, Ca2+, Ag+ and Ag2+, Zn2+, Co2+, Pb2+, Ni2+, Cd2+, Cu+ and Cu2+	Plasma membranes, organelles	No
	H	K01537	E3.6.3.8; Ca2+-transporting ATPase$$[EC:3.6.3.8]	T	Cation	Ca2+		No
	H	K14802	DRS2, ATP8A; phospholipid-transporting ATPase$$[EC:3.6.3.1]	T	Phospholipid	Phospholipids such as phosphatidylcholine, phosphatidylserine, and phosphatidylethanolamine		No
	H	IPR004709	Na+/H+ exchanger	T	Cation	Na+, H+	Plasma membranes, inner mitochondrial membrane	No
	H	IPR005399	Potassium channel, voltage-dependent, beta subunit, KCNAB-related	T	Cation	K+		No
	H	K03448	FEN2, LIZ1; MFS transporter, ACS family, pantothenate transporter	T	Sugar, Ion	Anion:cation symporter family		No
	H	K03457	TC.NCS1; nucleobase:cation symporter-1, NCS1 family	T	Nitrogenous base, Cation	Uracil, adenine, guanine, H+		No
	H	K12041	SLC9A6_7, NHE6_7; solute carrier family 9 (sodium/hydrogen exchanger), member 6/7	T	Cation	Na+, K+, H+		No
	H	K16261	YAT; yeast amino acid transporter	T	Amino acid			No
	H	K08141	MAL; MFS transporter, SP family, general alpha glucoside:H+ symporter	T	Sugar	Trehalose, maltotriose, maltose, turanose, isomaltose, α-methyl-glucoside, maltotriose, palatinose, and melezitose		No
	H	K15104	SLC25A11, OGC; solute carrier family 25 (mitochondrial oxoglutarate transporter), member 11	T	General	Mitchondrial solute carrier	Mitochondrial carrier	No
	H	IPR011032	GroES-like	Chaperone domain				No
	H	IPR001148	Alpha carbonic anhydrase	CO2 sensing				Yes
	H	IPR013752	Ketopantoate reductase, C-terminal domain	Vitamin		Biosynthesis		Yes
	H	K09935	K09935; uncharacterized protein	U				No
	H	IPR010839	Protein of unknown function DUF1446	U				No
	H	IPR011483	Protein of unknown function DUF1593	U				No
	H	IPR010895	CHRD	U		Limited similarity to SOD		Yes
Enriched in core of one pathogenic lifestyle (B, H, or N)	N	IPR000334	Glycoside hydrolase, family 45	C	Glycoside hydrolase			Yes
	N	IPR002364	Quinone oxidoreductase/zeta-crystallin, conserved site	O	Nicotinamide associated (NAD/NADP)			No
	N	IPR007484	Peptidase M28	P	Metallopeptidase	Metallopeptidases (Carboxypeptidase) family M28		No
	N	MER0015691	At5g19740 ({Arabidopsis thaliana})-type peptidase (Arabidopsis thaliana)	P	Metallopeptidase	Metallopeptidases (Carboxypeptidase) family M28		No
	N	IPR000569	HECT domain	P	Degradation related	Protein degradation regulation. E2 transfer ubiquitin to E3 (containing this domain) which transfer ubiquitin to target protein for degradation		No
	N	IPR006094	FAD linked oxidase, N-terminal	SM	Secondary metabolite degradation	Domian found also in vanillyl-alcohol oxidase involved in Aminobenzoate degradation		No
	N	K01438	ArgE; acetylornithine deacetylase$$[EC:3.5.1.16]	SM, A	SM, Secondary metabolites biosynthesis, Antibiotics biosynthesis	A, Arg biosynthesis		No
	N	K03305	TC.POT; proton-dependent oligopeptide transporter, POT family	T	Oligopeptide			No	IPR000109
	N	K15100	SLC25A1, CTP; solute carrier family 25 (mitochondrial citrate transporter), member 1	T	Citrate		Mitochondrial carrier	No
	N	IPR000109	Proton-dependent oligopeptide transporter family	T	Oligopeptide			No
	N	IPR018456	PTR2 family proton/oligopeptide symporter, conserved site	T	Oligopeptide			No
	N	IPR006043	Xanthine/uracil/vitamin C permease	T	Sugar, Vitamin			No
	N	IPR007365	Transferrin receptor-like, dimerisation domain	T	Cation	Iron		No
	N	K08192	DAL; MFS transporter, ACS family, allantoate permease	T	Sugar, Ion	Anion:cation symporter family		No
	N	K19564	CTR, HNM1; choline transport protein	T	Choline			No
	N	IPR021476	Protein of unknown function DUF3129	U				Yes
	N	IPR021838	Protein of unknown function DUF3431	U				Yes
Enriched in cores of a pair of lifestyles (BH, BN, or NH)	BH	IPR005200	Endo-1,3(4)-beta-glucanase	C	Glucanase			No
	BH	IPR006050	DNA photolyase, N-terminal	N, L	DNA repair			No	IPR005101	Different domains of the same enzyme
	BH	IPR005101	Cryptochrome/DNA photolyase, FAD-binding domain	N, L	DNA repair			No
	BH	IPR002081	Cryptochrome/DNA photolyase class 1	N, L	DNA repair	Specific class (class 1) of Cryptochrome/DNA photolyase class 1		No
	BH	IPR014133	Cryptochrome DASH	N, L	DNA repair	Cry-DASH is a specific family member within class 1		No
	BH	K02295	CRY; cryptochrome	N, L	DNA repair	No known specificity to class 1		No
	BH	IPR000425	Major intrinsic protein	T	General	Water, small carbohydrate (e.g., glycerol), urea, NH3, CO2 and possibly ion transport		No
	BH	IPR023271	Aquaporin-like	T	General	Water, small carbohydrate (e.g., glycerol), urea, NH3, CO2 and possibly ion transport		No
	NB	MER0047718	PoSl ({Pleurotus ostreatus})-type peptidase (Pleurotus ostreatus)	P	Serine peptidase	Serine peptidase family 8A		No
	NB	IPR002509	NodB homology domain	Symbiosis				Only in B
	NB	IPR001609	Myosin head, motor domain	Tf, N	N, mRNA trafficking	Tf, mRNA		No
	HN	K01051	E3.1.1.11; pectinesterase$$[EC:3.1.1.11]	C	Pectin degradation			Only in H	IPR000070
	HN	IPR033131	Pectinesterase, Asp active site	C	Pectin degradation			Only in H	IPR000070
	HN	IPR012334	Pectin lyase fold	C	Pectin degradation			Yes
	HN	IPR000070	Pectinesterase, catalytic	C	Pectin degradation			Only in H
	HN	IPR000743	Glycoside hydrolase, family 28	C	Glycoside hydrolase, Pectin degradation			Yes
	HN	IPR001303	Class II aldolase/adducin N-terminal	C	Carbohydrate degradation	Aldolase- hydroxyl ketone (aldol) degradation		No
	HN	IPR004276	Glycosyltransferase family 28, N-terminal domain	C	Cell wall remodeling	Fungal cell wall remodeling, also maybe related to Glycerollipid metabolism		No
	HN	K01213	E3.2.1.67; galacturan 1,4-alpha-galacturonidase$$[EC:3.2.1.67]	C	Pectin degradation			Yes
	HN	IPR002022	Pectate lyase/Amb allergen (new name Pectate lyase)	C	Pectin degradation			Only in H
	HN	IPR004898	Pectate lyase, catalytic (new name Pectate lyase PlyH/PlyE-like)	C	Pectin degradation			Yes
	HN	IPR000675	Cutinase/acetylxylan esterase	C	Cutinase			Yes
	HN	K01732	E4.2.2.10; pectin lyase$$[EC:4.2.2.10]	C	Pectin degradation			Only in H
	HN	K01053	E3.1.1.17, gnl, RGN; gluconolactonase$$[EC:3.1.1.17]	C, SM, Vitamin	C, Carbohydrate metabolism; SM, Secondary metabolites biosynthesis, Antibiotic biosynthesis, Aromatic	Vitamin, Ascorbate metabolism		No
	HN	IPR008922	Uncharacterised domain, di-copper centre	SM	Secondary metabolites biosynthesis			Yes
	HN	IPR015879	Aromatic-ring-hydroxylating dioxygenase, alpha subunit, C-terminal domain	SM	Xenobiotic degradation			No
	HN	IPR000132	Nitrilase/cyanide hydratase, conserved site	SM	Toxin degradation	Degradtion of plant toxins by phyotopathogenic fungi		No
	HN	IPR008701	Necrosis inducing protein	SM	Toxin (proteinaceous)	Classified into SM because it is a toxin (proteinaceous) - from oomycetes, fungi and bacteria. Inducing production of ROS and ethylene, callose apposition, and HR-like cell death		Yes
	HN	IPR002227	Tyrosinase copper-binding domain	SM	Secondary metabolites biosynthesis			Only in N
	HN	IPR016169	CO dehydrogenase flavoprotein-like, FAD-binding, subdomain 2	SM, N	SM, Secondary metabolites biosynthesis; N, Nucleic acid metabolism			No
	HN	K10357	MYO5; myosin V	Tf, E, N	N, mRNA trafficking	Tf, mRNA; E, mitochondria		No
	HN	K00354	E1.6.99.1; NADPH2 dehydrogenase$$[EC:1.6.99.1]	O	Nicotinamide associated (NAD/NADP)	Potentially using several electron acceptors		No
	HN	IPR023828	Peptidase S8, subtilisin, Ser-active site	P	Serine peptidase	Serine peptidase family 8		No
	HN	IPR002018	Carboxylesterase, type B	P	Serine peptidase	Serine peptidase family 9		Only in H
	HN	IPR003137	PA domain	P	General	Aspartic peptidase family A22B, Serine peptidase family 8A, Metallopeptidases (Carboxypeptidase) family M28		No
	HN	MER0001288	Aminopeptidase Y (Saccharomyces cerevisiae)	P	Metallopeptidase	Metallopeptidases (Carboxypeptidase) family M28		No
	HN	MER0016549	carboxypeptidase OcpB (Aspergillus oryzae)	P	Serine peptidase	Serine peptidase family S10		No
	HN	IPR010929	CDR ABC transporter	T	Toxin			No
	HN	IPR013525	ABC-2 type transporter	T	Toxin			No
	HN	IPR005829	Sugar transporter, conserved site	T	Sugar			No
	HN	IPR023298	P-type ATPase, transmembrane domain	T	Cation, Phospholipid		Plasma membranes and organelles	No
	HN	IPR023299	P-type ATPase, cytoplasmic domain N	T	Cation, Phospholipid		Plasma membranes and organelles	No
	HN	IPR013057	Amino acid transporter, transmembrane domain	T	Amino acid		Vesicular	No
All pathogenic lifestyles	BHN	IPR015500	Peptidase S8, subtilisin-related	P	Serine peptidase	Serine peptidase family 8		No
	BHN	IPR022398	Peptidase S8, subtilisin, His-active site	P	Serine peptidase	Serine peptidase family 8		No
	BHN	IPR023827	Peptidase S8, subtilisin, Asp-active site	P	Serine peptidase	Serine peptidase family 8		No
	BHN	IPR010435	Fn3-like domain	P	Serine peptidase	Serine peptidase family 8		No
	BHN	IPR029320	Acyl-coenzyme A oxidase, N-terminal	SM, C	SM, Secondary metabolites biosynthesis; C, Lipid metabolism			No	IPR002655
	BHN	IPR002655	Acyl-CoA oxidase, C-terminal	SM, C	SM, Secondary metabolites biosynthesis; C, Lipid metabolism			No
	BHN	K00232	E1.3.3.6, ACOX1, ACOX3; acyl-CoA oxidase$$[EC:1.3.3.6]	SM, ST, C	SM, Secondary metabolites biosynthesis; C, Lipid metabolism	ST, Mediating for example Protein kinase A acitivity		No	IPR002655
* Annotations starting with: K, KEGG ortholog; IPR, InterPro domain; MER, MEROPS proteases.
** Functional categories:		N, nucleic acid related; L, light responsive; A, amino acid metabolism; T, transporters; C, carbohydrate metabolism; P, protease and peptidases; SM, secondary metabolites (including toxins); O, oxidoreductases (with no other function); Tf, trafficking; E, energy; ST, signal transduction.
*** Following procedure described in methods, and subsequent manual curation.

## Sheet: Table S4
Table S4. Selected organisms used in KAAS analysis for identififcation of KEGG orthologs.
KEGG organism code	Organiism name *	Phylum (or Superkingdom **)	Class
sce	Saccharomyces cerevisiae	Ascomycota	Saccharomycetes
ago	Ashbya gossypii	Ascomycota	Saccharomycetes
zro	Zygosaccharomyces rouxii	Ascomycota	Saccharomycetes
cgr	Candida glabrata	Ascomycota	Saccharomycetes
ncs	Naumovozyma castellii	Ascomycota	Saccharomycetes
pic	Scheffersomyces stipites	Ascomycota	Saccharomycetes
cal	Candida albicans	Ascomycota	Saccharomycetes
clu	Clavispora lusitaniae	Ascomycota	Saccharomycetes
ncr	Neurospora crassa	Ascomycota	Sordariomycetes
mgr	Magnaporthe oryzae	Ascomycota	Sordariomycetes
fgr	Fusarium graminearum	Ascomycota	Sordariomycetes
nhe	Nectria haematococca	Ascomycota	Sordariomycetes
maw	Metarhizium acridum	Ascomycota	Sordariomycetes
ssl	Sclerotinia sclerotiorum	Ascomycota	Leotiomycetes
bfu	Botrytis cinerea	Ascomycota	Leotiomycetes
ani	Aspergillus nidulans	Ascomycota	Eurotiomycetes
afm	Aspergillus fumigatus	Ascomycota	Eurotiomycetes
aor	Aspergillus oryzae	Ascomycota	Eurotiomycetes
ang	Aspergillus niger	Ascomycota	Eurotiomycetes
nfi	Aspergillus fischeri	Ascomycota	Eurotiomycetes
pcs	Penicillium rubens	Ascomycota	Eurotiomycetes
cim	Coccidioides immitis	Ascomycota	Eurotiomycetes
cpw	Coccidioides posadasii	Ascomycota	Eurotiomycetes
pbl	Paracoccidioides lutzii Pb01	Ascomycota	Eurotiomycetes
ure	Uncinocarpus reesii	Ascomycota	Eurotiomycetes
pno	Parastagonospora nodorum	Ascomycota	Dothideomycetes
bze	Bipolaris zeicola	Ascomycota	Dothideomycetes
tml	Tuber melanosporum	Ascomycota	Pezizomycetes
spo	Schizosaccharomyces pombe	Ascomycota	Schizosaccharomycetes
cne	Cryptococcus neoformans JEC21	Basidiomycota	Tremellomycetes
cgi	Cryptococcus gattii	Basidiomycota	Tremellomycetes
ppl	Postia placenta	Basidiomycota	Agaricomycetes
mpr	Moniliophthora perniciosa	Basidiomycota	Agaricomycetes
scm	Schizophyllum commune	Basidiomycota	Agaricomycetes
uma	Ustilago maydis	Basidiomycota	Ustilaginomycetes
mgl	Malassezia globosa	Basidiomycota	Malasseziomycetes
ecu	Encephalitozoon cuniculi	Microsporidia
nce	Nosema ceranae	Microsporidia
ehx	Emiliania huxleyi	Oomycota	Haptophyceae
eco	Escherichia coli K-12 MG1622	Bacteria **	Gammaproteobacteria
* Organsim name used when submitted to KAAS.
** Superkingdom only in the case of bacteria.

## Sheet: Table S5
Table S5. Normalized counts of gene families (components) connecting a pair of lifestyles. Numbers in parenthesis are the normalized mean values obtained from random 10000 simulations for each lifestyle. A single asterisk indicates nonsignificant values (P > 0.01, non-parametric rank test, see Methods)
Lifestyle	Biotrophs	Hemibiotrophs	Necrotrophs	Saprotrophs
Biotrophs		0.045 (0.020)	0.033* (0.030)	0.037 (0.021)
Hemibiotrophs	0.029 (0.021)		0.163 (0.057)	0.052 (0.038)
Necrotophs	0.018 (0.026)	0.162 (0.046)		0.077 (0.049)
Saprotrophs	0.029 (0.015)	0.064 (0.025)	0.087 (0.039)
* P =0.025
